# Supplementary material for: Gut microbiota-derived hexa-acylated lipopolysaccharides enhance cancer immunotherapy responses
Source: Nat Microbiol. 2025 Feb 10;10(3):795–807. doi: 10.1038/s41564-025-01930-y (PMC11879847; doi:10.1038/s41564-025-01930-y)
Supplement: Supplementary file 2 — Supplementary Tables 1–6. [file 41564_2025_1930_MOESM2_ESM.xlsx]

## Sheet: Table 1
BioProject	SRA Study	Sample	Reference	Response	Country
PRJNA399742	SRP116709	SRR6000869	Matson V et al., 2018	Non-responder	US
PRJNA399742	SRP116709	SRR6000870	Matson V et al., 2018	Responder	US
PRJNA399742	SRP116709	SRR6000871	Matson V et al., 2018	Responder	US
PRJNA399742	SRP116709	SRR6000877	Matson V et al., 2018	Non-responder	US
PRJNA399742	SRP116709	SRR6000878	Matson V et al., 2018	Non-responder	US
PRJNA399742	SRP116709	SRR6000890	Matson V et al., 2018	Non-responder	US
PRJNA399742	SRP116709	SRR6000891	Matson V et al., 2018	Non-responder	US
PRJNA399742	SRP116709	SRR6000892	Matson V et al., 2018	Non-responder	US
PRJNA399742	SRP116709	SRR6000893	Matson V et al., 2018	Responder	US
PRJNA399742	SRP116709	SRR6000894	Matson V et al., 2018	Non-responder	US
PRJNA399742	SRP116709	SRR6000895	Matson V et al., 2018	Non-responder	US
PRJNA399742	SRP116709	SRR6000896	Matson V et al., 2018	Non-responder	US
PRJNA399742	SRP116709	SRR6000900	Matson V et al., 2018	Responder	US
PRJNA399742	SRP116709	SRR6000901	Matson V et al., 2018	Responder	US
PRJNA399742	SRP116709	SRR6000902	Matson V et al., 2018	Non-responder	US
PRJNA399742	SRP116709	SRR6000903	Matson V et al., 2018	Responder	US
PRJNA399742	SRP116709	SRR6000905	Matson V et al., 2018	Non-responder	US
PRJNA399742	SRP116709	SRR6000906	Matson V et al., 2018	Responder	US
PRJNA399742	SRP116709	SRR6000907	Matson V et al., 2018	Non-responder	US
PRJNA399742	SRP116709	SRR6000908	Matson V et al., 2018	Responder	US
PRJNA399742	SRP116709	SRR6000909	Matson V et al., 2018	Non-responder	US
PRJNA399742	SRP116709	SRR6000910	Matson V et al., 2018	Non-responder	US
PRJNA399742	SRP116709	SRR6000912	Matson V et al., 2018	Responder	US
PRJNA399742	SRP116709	SRR6000920	Matson V et al., 2018	Responder	US
PRJNA399742	SRP116709	SRR6000921	Matson V et al., 2018	Non-responder	US
PRJNA399742	SRP116709	SRR6000931	Matson V et al., 2018	Responder	US
PRJNA399742	SRP116709	SRR6000932	Matson V et al., 2018	Responder	US
PRJNA399742	SRP116709	SRR6000940	Matson V et al., 2018	Non-responder	US
PRJNA399742	SRP116709	SRR6000942	Matson V et al., 2018	Non-responder	US
PRJNA399742	SRP116709	SRR6000943	Matson V et al., 2018	Responder	US
PRJNA399742	SRP116709	SRR6000944	Matson V et al., 2018	Non-responder	US
PRJNA399742	SRP116709	SRR6000945	Matson V et al., 2018	Non-responder	US
PRJNA399742	SRP116709	SRR6000946	Matson V et al., 2018	Responder	US
PRJNA399742	SRP116709	SRR6000947	Matson V et al., 2018	Non-responder	US
PRJNA399742	SRP116709	SRR6000949	Matson V et al., 2018	Non-responder	US
PRJNA397906	SRP115355	SRR5930501	Frankel AE et al., 2017	Non-responder	US
PRJNA397906	SRP115355	SRR5930502	Frankel AE et al., 2017	Responder	US
PRJNA397906	SRP115355	SRR5930510	Frankel AE et al., 2017	Non-responder	US
PRJNA397906	SRP115355	SRR5930511	Frankel AE et al., 2017	Responder	US
PRJNA397906	SRP115355	SRR5930512	Frankel AE et al., 2017	Responder	US
PRJNA397906	SRP115355	SRR5930514	Frankel AE et al., 2017	Responder	US
PRJNA397906	SRP115355	SRR5930517	Frankel AE et al., 2017	Non-responder	US
PRJNA397906	SRP115355	SRR5930518	Frankel AE et al., 2017	Non-responder	US
PRJNA397906	SRP115355	SRR5930519	Frankel AE et al., 2017	Non-responder	US
PRJNA397906	SRP115355	SRR5930520	Frankel AE et al., 2017	Non-responder	US
PRJNA397906	SRP115355	SRR5930523	Frankel AE et al., 2017	Responder	US
PRJNA397906	SRP115355	SRR5930531	Frankel AE et al., 2017	Responder	US
PRJNA762360	SRP339782	SRR16168900	McCulloch JA et al., 2022	Non-responder	US
PRJNA762360	SRP339782	SRR16168902	McCulloch JA et al., 2022	Non-responder	US
PRJNA762360	SRP339782	SRR16168913	McCulloch JA et al., 2022	Non-responder	US
PRJNA762360	SRP339782	SRR16168920	McCulloch JA et al., 2022	Responder	US
PRJNA762360	SRP339782	SRR16168938	McCulloch JA et al., 2022	Responder	US
PRJNA762360	SRP339782	SRR16168969	McCulloch JA et al., 2022	Responder	US
PRJNA762360	SRP339782	SRR16168976	McCulloch JA et al., 2022	Non-responder	US
PRJNA541981	SRP197281	SRR9033719	Peters BA et al., 2019	Non-responder	US
PRJNA541981	SRP197281	SRR9033724	Peters BA et al., 2019	Non-responder	US
PRJNA541981	SRP197281	SRR9033727	Peters BA et al., 2019	Responder	US
PRJEB43119	ERP127050	ERR6230278	Lee KA et al., 2022	Responder	NLD
PRJEB43119	ERP127050	ERR6230340	Lee KA et al., 2022	Responder	NLD
PRJEB43119	ERP127050	ERR6231475	Lee KA et al., 2022	Non-responder	NLD
PRJEB43119	ERP127050	ERR6231548	Lee KA et al., 2022	Non-responder	NLD
PRJEB43119	ERP127050	ERR6231616	Lee KA et al., 2022	Responder	NLD
PRJEB43119	ERP127050	ERR6232524	Lee KA et al., 2022	Responder	NLD
PRJEB43119	ERP127050	ERR6232525	Lee KA et al., 2022	Non-responder	NLD
PRJEB43119	ERP127050	ERR6232528	Lee KA et al., 2022	Responder	NLD
PRJEB43119	ERP127050	ERR6233692	Lee KA et al., 2022	Responder	NLD
PRJEB43119	ERP127050	ERR6233693	Lee KA et al., 2022	Responder	NLD
PRJEB43119	ERP127050	ERR6233695	Lee KA et al., 2022	Non-responder	NLD
PRJEB43119	ERP127050	ERR6235717	Lee KA et al., 2022	Non-responder	NLD
PRJEB43119	ERP127050	ERR6235718	Lee KA et al., 2022	Non-responder	NLD
PRJEB43119	ERP127050	ERR6239138	Lee KA et al., 2022	Responder	NLD
PRJEB43119	ERP127050	ERR6239139	Lee KA et al., 2022	Responder	NLD
PRJEB43119	ERP127050	ERR6243880	Lee KA et al., 2022	Responder	NLD
PRJEB43119	ERP127050	ERR6257997	Lee KA et al., 2022	Responder	GBR
PRJEB43119	ERP127050	ERR6267712	Lee KA et al., 2022	Responder	GBR
PRJEB43119	ERP127050	ERR6271721	Lee KA et al., 2022	Non-responder	GBR
PRJEB43119	ERP127050	ERR6275664	Lee KA et al., 2022	Non-responder	GBR
PRJEB43119	ERP127050	ERR6275665	Lee KA et al., 2022	Responder	GBR
PRJEB43119	ERP127050	ERR6275667	Lee KA et al., 2022	Responder	GBR
PRJEB43119	ERP127050	ERR6275674	Lee KA et al., 2022	Responder	GBR
PRJEB43119	ERP127050	ERR6275677	Lee KA et al., 2022	Non-responder	GBR
PRJEB43119	ERP127050	ERR6275678	Lee KA et al., 2022	Responder	NLD
PRJEB43119	ERP127050	ERR6275681	Lee KA et al., 2022	Responder	NLD
PRJEB43119	ERP127050	ERR6275682	Lee KA et al., 2022	Non-responder	NLD
PRJEB43119	ERP127050	ERR6279616	Lee KA et al., 2022	Responder	NLD
PRJEB43119	ERP127050	ERR6279619	Lee KA et al., 2022	Responder	NLD
PRJEB43119	ERP127050	ERR6279625	Lee KA et al., 2022	Non-responder	GBR
PRJEB43119	ERP127050	ERR6279645	Lee KA et al., 2022	Responder	GBR
PRJEB43119	ERP127050	ERR6279646	Lee KA et al., 2022	Non-responder	GBR
PRJEB43119	ERP127050	ERR6279647	Lee KA et al., 2022	Non-responder	GBR
PRJEB43119	ERP127050	ERR6279648	Lee KA et al., 2022	Responder	GBR
PRJEB43119	ERP127050	ERR6279650	Lee KA et al., 2022	Responder	GBR
PRJEB43119	ERP127050	ERR6279667	Lee KA et al., 2022	Responder	GBR
PRJEB43119	ERP127050	ERR6279671	Lee KA et al., 2022	Responder	GBR
PRJEB43119	ERP127050	ERR6279673	Lee KA et al., 2022	Non-responder	GBR
PRJEB43119	ERP127050	ERR6279675	Lee KA et al., 2022	Non-responder	GBR
PRJEB43119	ERP127050	ERR6279678	Lee KA et al., 2022	Non-responder	GBR
PRJEB43119	ERP127050	ERR6279680	Lee KA et al., 2022	Responder	GBR
PRJEB43119	ERP127050	ERR6279682	Lee KA et al., 2022	Non-responder	GBR
PRJEB43119	ERP127050	ERR6281340	Lee KA et al., 2022	Non-responder	GBR
PRJEB43119	ERP127050	ERR6281343	Lee KA et al., 2022	Responder	GBR
PRJEB43119	ERP127050	ERR6281431	Lee KA et al., 2022	Responder	GBR
PRJEB43119	ERP127050	ERR6281500	Lee KA et al., 2022	Non-responder	GBR
PRJEB43119	ERP127050	ERR6281586	Lee KA et al., 2022	Responder	ESP
PRJEB43119	ERP127050	ERR6281658	Lee KA et al., 2022	Non-responder	ESP
PRJEB43119	ERP127050	ERR6281677	Lee KA et al., 2022	Non-responder	ESP
PRJEB43119	ERP127050	ERR6281941	Lee KA et al., 2022	Responder	ESP
PRJEB43119	ERP127050	ERR6281944	Lee KA et al., 2022	Non-responder	ESP
PRJEB43119	ERP127050	ERR6281997	Lee KA et al., 2022	Responder	ESP
PRJEB43119	ERP127050	ERR6282070	Lee KA et al., 2022	Responder	ESP
PRJEB43119	ERP127050	ERR6282137	Lee KA et al., 2022	Non-responder	ESP
PRJEB43119	ERP127050	ERR6282383	Lee KA et al., 2022	Non-responder	ESP

## Sheet: Table 2
Function before batch correction (PERMANOVA):
Source of Variation	Df	Sum Sq	R2	F	Pr(>F)
Study	4	2.9381	0.24504	9.0969	0.001 ***
Country	2	0.5535	0.04617	3.4277	0.005 **
Response	1	0.1011	0.00843	1.2519	0.248
Residual	104	8.3974	0.70036
TOTAL	111	11.9901	1
Function after batch correction (PERMANOVA):
Source of Variation	Df	Sum Sq	R2	F	Pr(>F)
Study	4	0.01402	0.00522	0.1429	1
Country	2	0.09764	0.03635	1.9903	0.06
Response	1	0.02339	0.00871	0.9537	0.351
Residual	104	2.55097	0.94972
TOTAL	111	2.68602	1
Taxonomy before batch correction (PERMANOVA):
Source of Variation	Df	Sum Sq	R2	F	Pr(>F)
Study	3	27686	0.03158	1.4724	0.031 *
Country	3	188245	0.2147	10.0113	0.001 ***
Response	1	9011	0.01028	1.4376	0.105
Residual	104	651850	0.74345
TOTAL	111	876792	1
Taxonomy after batch correction (PERMANOVA):
Source of Variation	Df	Sum Sq	R2	F	Pr(>F)
Study	3	9242	0.00987	0.3977	1
Country	3	108719	0.11609	4.6788	0.001 ***
Response	1	12979	0.01386	1.6757	0.039 *
Residual	104	805539	0.86018
TOTAL	111	936479	1
Permutational multivariate analysis of variance
(PERMANOVA) results from the functional (top) or taxonomic (bottom) annotation before and after batch correction. On the
functional level, studies collectively accounted for 24.5% of the total variance before batch correction
(p=0.001), while after batch correction, only 0.52% of the variance was attributed to the study.
*P < 0.05, **P < 0.01, ***P < 0.001

## Sheet: Table 3
BioProject	SRA Study	Sample	Reference	Disease	Response
PRJEB22863	ERP104577	ERR2235246	Routy B et al., 2018	RCC	Stable
PRJEB22863	ERP104577	ERR2235251	Routy B et al., 2018	RCC	Stable
PRJEB22863	ERP104577	ERR2235268	Routy B et al., 2018	RCC	Progression
PRJEB22863	ERP104577	ERR2235293	Routy B et al., 2018	RCC	Stable
PRJEB22863	ERP104577	ERR2235306	Routy B et al., 2018	RCC	Stable
PRJEB22863	ERP104577	ERR2235321	Routy B et al., 2018	RCC	Stable
PRJEB22863	ERP104577	ERR2235322	Routy B et al., 2018	RCC	Stable
PRJEB22863	ERP104577	ERR2235331	Routy B et al., 2018	RCC	Stable
PRJEB22863	ERP104577	ERR2235333	Routy B et al., 2018	RCC	Progression
PRJEB22863	ERP104577	ERR2235335	Routy B et al., 2018	RCC	Stable
PRJEB22863	ERP104577	ERR2235337	Routy B et al., 2018	RCC	Progression
PRJEB22863	ERP104577	ERR2235339	Routy B et al., 2018	RCC	Partial response
PRJEB22863	ERP104577	ERR2235341	Routy B et al., 2018	RCC	Partial response
PRJEB22863	ERP104577	ERR2235344	Routy B et al., 2018	RCC	Stable
PRJEB22863	ERP104577	ERR2235244	Routy B et al., 2018	RCC	Progression
PRJEB22863	ERP104577	ERR2235248	Routy B et al., 2018	RCC	Progression
PRJEB22863	ERP104577	ERR2235253	Routy B et al., 2018	RCC	Partial response
PRJEB22863	ERP104577	ERR2235257	Routy B et al., 2018	RCC	Progression
PRJEB22863	ERP104577	ERR2235259	Routy B et al., 2018	RCC	Partial response
PRJEB22863	ERP104577	ERR2235260	Routy B et al., 2018	RCC	Stable
PRJEB22863	ERP104577	ERR2235263	Routy B et al., 2018	RCC	Progression
PRJEB22863	ERP104577	ERR2235265	Routy B et al., 2018	RCC	Progression
PRJEB22863	ERP104577	ERR2235271	Routy B et al., 2018	RCC	Partial response
PRJEB22863	ERP104577	ERR2235275	Routy B et al., 2018	RCC	Progression
PRJEB22863	ERP104577	ERR2235278	Routy B et al., 2018	RCC	Stable
PRJEB22863	ERP104577	ERR2235280	Routy B et al., 2018	RCC	Stable
PRJEB22863	ERP104577	ERR2235282	Routy B et al., 2018	RCC	Stable
PRJEB22863	ERP104577	ERR2235284	Routy B et al., 2018	RCC	Stable
PRJEB22863	ERP104577	ERR2235288	Routy B et al., 2018	RCC	Stable
PRJEB22863	ERP104577	ERR2235290	Routy B et al., 2018	RCC	Stable
PRJEB22863	ERP104577	ERR2235297	Routy B et al., 2018	RCC	Stable
PRJEB22863	ERP104577	ERR2235301	Routy B et al., 2018	RCC	Stable
PRJEB22863	ERP104577	ERR2235303	Routy B et al., 2018	RCC	Progression
PRJEB22863	ERP104577	ERR2235304	Routy B et al., 2018	RCC	Progression
PRJEB22863	ERP104577	ERR2235309	Routy B et al., 2018	RCC	Stable
PRJEB22863	ERP104577	ERR2235311	Routy B et al., 2018	RCC	Stable
PRJEB22863	ERP104577	ERR2235313	Routy B et al., 2018	RCC	Progression
PRJEB22863	ERP104577	ERR2235315	Routy B et al., 2018	RCC	Partial response
PRJEB22863	ERP104577	ERR2235316	Routy B et al., 2018	RCC	Dead
PRJEB22863	ERP104577	ERR2235317	Routy B et al., 2018	RCC	Stable
PRJEB22863	ERP104577	ERR2235318	Routy B et al., 2018	RCC	Stable
PRJEB22863	ERP104577	ERR2235320	Routy B et al., 2018	RCC	Partial response
PRJEB22863	ERP104577	ERR2235323	Routy B et al., 2018	RCC	Stable
PRJEB22863	ERP104577	ERR2235327	Routy B et al., 2018	RCC	Stable
PRJEB22863	ERP104577	ERR2235328	Routy B et al., 2018	RCC	Partial response
PRJEB22863	ERP104577	ERR2235329	Routy B et al., 2018	RCC	Partial response
PRJEB22863	ERP104577	ERR2235330	Routy B et al., 2018	RCC	Stable
PRJEB22863	ERP104577	ERR2235332	Routy B et al., 2018	RCC	Stable
PRJEB22863	ERP104577	ERR2235334	Routy B et al., 2018	RCC	Stable
PRJEB22863	ERP104577	ERR2235336	Routy B et al., 2018	RCC	Progression
PRJEB22863	ERP104577	ERR2235338	Routy B et al., 2018	RCC	Stable
PRJEB22863	ERP104577	ERR2235340	Routy B et al., 2018	RCC	Stable
PRJEB22863	ERP104577	ERR2235343	Routy B et al., 2018	RCC	Progression

## Sheet: Table 4
Step	Gene name	InterPro ID	KEGG Orthology ID	Metabolic product
1	lpxA	IPR010137	K00677	Lipid IVA
2	lpxC	IPR004463	K02535
3	lpxD	IPR007691	K02536
4	lpxB	—	K00748
5	lpxK	—	K00912
6+7	kdtA/waaA	IPR038107	K02527	KDO(2)-lipid IVA
8	lpxL	IPR011920	K02517	Penta-acylated LPS
9.1	lpxM	IPR011921	K02560	Hexa-acylated LPS
9.2	lpxJ	—	K09778	Hexa-acylated LPS

## Sheet: Table 5
Sample	Treatment	Genotype	Sex
E1-01	Pre treatment	C57BL/6	female
E1-02	Pre treatment	C57BL/6	female
E1-03	Pre treatment	C57BL/6	female
E1-04	Pre treatment	C57BL/6	female
E1-06	Pre treatment	C57BL/6	female
E1-08	Pre treatment	C57BL/6	female
E1-09	Pre treatment	C57BL/6	female
E1-10	Pre treatment	C57BL/6	female
E1-22	Pre treatment	C57BL/6	female
E1-24	Pre treatment	C57BL/6	female
E1-36	Control	C57BL/6	female
E1-37	Control	C57BL/6	female
E1-38	Control	C57BL/6	female
E1-39	Control	C57BL/6	female
E1-40	Control	C57BL/6	female
E1-42	Broad-spectrum antibiotic treatment	C57BL/6	female
E1-43	Broad-spectrum antibiotic treatment	C57BL/6	female
E1-44	Broad-spectrum antibiotic treatment	C57BL/6	female
E1-46	Broad-spectrum antibiotic treatment	C57BL/6	female
E1-49	Broad-spectrum antibiotic treatment	C57BL/6	female
E1-52	Polymyxin B treated	C57BL/6	female
E1-53	Polymyxin B treated	C57BL/6	female
E1-54	Polymyxin B treated	C57BL/6	female
E1-55	Polymyxin B treated	C57BL/6	female
E1-56	Polymyxin B treated	C57BL/6	female
E1-57	Polymyxin B treated	C57BL/6	female
E1-58	Polymyxin B treated	C57BL/6	female
E1-59	Polymyxin B treated	C57BL/6	female
E1-60	Polymyxin B treated	C57BL/6	female
E2-01	Pre treatment	C57BL/6	female
E2-02	Pre treatment	C57BL/6	female
E2-03	Pre treatment	C57BL/6	female
E2-04	Pre treatment	C57BL/6	female
E2-05	Pre treatment	C57BL/6	female
E2-06	Pre treatment	C57BL/6	female
E2-07	Pre treatment	C57BL/6	female
E2-08	Pre treatment	C57BL/6	female
E2-09	Pre treatment	C57BL/6	female
E2-12	Pre treatment	C57BL/6	female
E2-34	Control	C57BL/6	female
E2-36	Control	C57BL/6	female
E2-37	Control	C57BL/6	female
E2-38	Control	C57BL/6	female
E2-40	Control	C57BL/6	female
E2-41	Broad-spectrum antibiotic treatment	C57BL/6	female
E2-43	Broad-spectrum antibiotic treatment	C57BL/6	female
E2-45	Broad-spectrum antibiotic treatment	C57BL/6	female
E2-46	Broad-spectrum antibiotic treatment	C57BL/6	female
E2-48	Broad-spectrum antibiotic treatment	C57BL/6	female
E2-49	Broad-spectrum antibiotic treatment	C57BL/6	female
E2-50	Broad-spectrum antibiotic treatment	C57BL/6	female
E2-51	Polymyxin B treated	C57BL/6	female
E2-52	Polymyxin B treated	C57BL/6	female
E2-53	Polymyxin B treated	C57BL/6	female
E2-54	Polymyxin B treated	C57BL/6	female
E2-55	Polymyxin B treated	C57BL/6	female
E2-56	Polymyxin B treated	C57BL/6	female
E2-57	Polymyxin B treated	C57BL/6	female
E2-58	Polymyxin B treated	C57BL/6	female
E2-59	Polymyxin B treated	C57BL/6	female
E2-60	Polymyxin B treated	C57BL/6	female

## Sheet: Table 6
Lymphocyte Flow Cytometry Antibody Panel
Extracellular Antibodies:
Antibody	Fluorophore	Clone	Catalog No.
CD45	BUV805	30-F11	Thermo, 368-0451-80
TCRβ	APC-eFluor 780	H57-597	Thermo, 47-5961-82
TCRγ	FITC	GL-3	Thermo, 11-5711-82
CD4	PE-Cy7	RM4-5	Thermo, 25-0042-82
CD8α	BUV737	53-6.7	Thermo, 367-0081-82
Intracellular Antibodies:
Antibody	Fluorophore	Clone	Catalog No.
IFNγ	Percp-Cy5.5	XMG1.2	Thermo, 45-7311-82
TNFα	APC	MP6-XT22	Thermo, 17-7321-82
Foxp3	eFluor450	FJK-16s	Thermo, 48-5773-82
Ki-67	BUV 395	SolA15	Thermo, 363-5698-82
Myeloid Cell Flow Cytometry Antibody Panel
Antibody	Fluorophore	Clone	Catalog No.
CD103	PerCP-Cy5.5	2E7	BioLegend, 121415
CD5	FITC (DUMP)	53-7.3	Thermo, 11-0051-82
CD19		eBio1D3 (1D3)	Thermo, 363-0193-82
CD3e		145-2C11	Thermo, 11-0031-85
B220		RA3-6B2	Thermo, 11-0452-82
CD45	Super Bright 600	30-F11	Thermo, 63-0451-82
F4/80	eFluor 450	BM8	Thermo, 48-4801-82
CD11b	Brilliant Violet 786	M1/70	Thermo, 417-0112-82
MHC II (I-A/I-E)	Spark UV 387	M5/114.15.2	BioLegend, 107670
CD64	APC	X54-5/7.1	BioLegend, 139306
CD11c	Alexa Fluor 700	N418	Thermo, 56-0114-82
CD86	APC-Cy7	GL-1	BioLegend, 105029
CD206	PE	C068C2	BioLegend, 141705
