# Supplementary material for: Gut microbiota-derived hexa-acylated lipopolysaccharides enhance cancer immunotherapy responses
Source: Nat Microbiol. 2025 Feb 10;10(3):795–807. doi: 10.1038/s41564-025-01930-y (PMC11879847; doi:10.1038/s41564-025-01930-y)
Supplement: Supplementary file 3 — Statistical source data. [file 41564_2025_1930_MOESM3_ESM.xlsx]

## Sheet: 1d
Responder	Non-responder
2144.39	2908.63
2993.54	2607.07
1639.18	2636.94
3173.19	3189.21
2546.96	3266.16
4454.17	2753.4
2103.29	2719.69
1279.2	2121.79
2683.92	3778.79
2175.36	1842.95
2027.42	1298.81
2163.57	2647.76
2931.49	2509.81
3093.35	2567.8
3257.16	2599.53
1880.71	2357.57
1463.98	2452.27
2098.9	2886.16
1939.18	1973.83
2290.19	4435.36
2583.11	4261.51
3453.53	4232.67
2461.93	3533.97
1737.91	3300.01
3179.04	3438.61
849.531	3650.52
3818.08	4234.76
4146.22	2626
3671.66	3437.37
3761.06	3145.82
4183.56	1814.07
2292.78	2717.19
2827.28	3172.37
3592.07	1429.38
3235.11	3393.95
2165.44	3600.99
2082.92	3578.6
887.211	3147.85
2156.68	3965.69
2883.82	2797.17
2881.55	2593.08
4861.4	3512.7
2380.19	4204.42
2957.52	3648.14
2912.6	3615.74
1114.56	1858.21
2224.55	2321.6
3270.73	3124.15
3364.32	3734.73
2719.2	2374.46
2625.85	2818.54
2957.22	3660.13
2331.74	2646.25
2239.7	2712.6
2905.15	3334.91
	2088.9
	3632.07

## Sheet: 1e
Responder	Non-responder
237.146	335.841
357.273	357.373
236.658	232.404
379.438	349.75
274.136	377.216
518.225	311.289
277.107	322.668
137.357	255.991
319.47	513.331
203.781	221.963
128.248	176.137
239.645	349.708
367.775	313.118
416.602	309.58
414.455	272.019
232.36	247.037
184.135	233.397
271.338	292.622
212.813	135.605
240.837	491.349
287.169	555.618
368.732	453.582
220.372	452.48
173.728	330.056
401.178	430.496
84.4065	468.062
425.035	540.394
430.361	340.754
394.416	331.814
467.022	398.511
539.994	89.9397
289.701	358.753
369.633	343.194
447.644	144.854
419.844	461.02
280.11	430.69
265.772	498.043
96.6811	383.444
254.631	503.469
387.016	190.422
317.755	239.489
647.372	390.378
210.843	552.453
406.966	444.852
308.184	475.698
115.99	258.19
204.731	283.681
404.141	341.493
446.711	345.967
319.039	272.177
281.596	300.179
293.507	436.286
293.574	324.012
216.492	225.428
344.702	496.709
	202.761
	452.109

## Sheet: 1f
Responder	Non-responder
10.1435	10.7529
12.5723	11.4095
13.4753	15.0694
13.7946	16.4983
19.6736	16.7291
19.8531	16.9043
24.4489	17.1998
29.0891	19.4754
30.1993	23.0716
33.2438	25.9555
35.1933	27.069
38.4347	29.4535
40.0268	30.3689
45.4378	33.1176
53.0039	41.6664
57.9573	43.2115
58.9428	46.8529
77.8397	47.1797
86.7932	60.0931
87.2859	61.368
93.996	61.6574
96.2121	64.6928
111.375	65.7662
129.718	66.3947
130.729	66.7499
149.175	67.333
154.314	77.6584
171.851	79.2588
201.765	96.8436
237.673	101.959
256.387	113.692
274.191	122.672
297.01	127.341
	150.536
	151.842
	152.326
	155.148
	177.934
	189.614
	240.094
	254.849

## Sheet: 1g
Responder	Non-responder
15.3497	12.0056
16.2941	15.0345
18.34	15.4171
20.2645	15.4463
22.587	16.0187
22.993	17.9998
26.5839	18.9211
28.4438	18.9964
29.0891	19.2545
29.4987	20.7123
29.7113	22.3429
30.0307	24.3643
31.9919	24.5619
37.9161	25.704
45.2575	25.9555
47.5549	27.1764
55.1402	27.6786
64.2222	29.0252
67.0491	29.7104
67.2713	30.4281
69.0781	30.6713
69.2043	37.9094
77.3051	38.3871
79.6464	40.0852
85.8226	43.4406
101.83	47.896
105.142	55.7252
116.04	57.8646
122.481	62.0907
123.611	65.3241
127.703	66.2067
134.936	69.969
136.122	70.121
137.941	70.6595
144.22	73.3796
146.75	101.066
159.095	104.639
160.357	121.109
176.71	126.231
180.835	128.731
192.703	148.226
200.789	148.664
206.872	156.198
227.377	164.445
241.079	175.117
	181.19
	186.88
	219.458
	224.294
