# Supplementary material for: Gut microbiota-derived hexa-acylated lipopolysaccharides enhance cancer immunotherapy responses
Source: Nat Microbiol. 2025 Feb 10;10(3):795–807. doi: 10.1038/s41564-025-01930-y (PMC11879847; doi:10.1038/s41564-025-01930-y)
Supplement: Supplementary file 4 — Statistical source data. [file 41564_2025_1930_MOESM4_ESM.xlsx]

## Sheet: 2e
Responder	Non-responder
1.5905	5.5219
7.111	4.396
0.7002	2.7701
8.7513	16.944
4.2864	41.785
27.234	66.15
1.7382	32.026
2.4692	13.358
34.407	51.432
13.045	5.5049
20.469	2.8031
14.663	24.946
35.92	18.306
41.871	21.953
38.484	33.01
16.374	20.118
6.3471	20.873
10.49	40.956
8.0945	8.8794
29.391	77.865
53.68	68.026
59.809	72.238
43.035	73.781
8.2409	62.981
40.152	44.865
2.0158	46.601
56.468	46.839
85.475	12.504
51.725	36.033
60.82	30.065
76.891	55.761
11.387	41.933
26.103	76.373
51.241	18.83
51.929	25.824
9.1358	73.94
6.0083	33.316
22.094	27.893
36.479	44.62
28.391	34.567
23.376	49.649
86.482	37.102
15.74	68.208
29.986	34.983
48.304	37.197
7.7912	25.704
12.893	10.987
20.822	35.41
64.337	45.321
47.928	28.101
39.858	52.804
19.87	66.119
73.111	73.354
16.278	28.415
33.99	41.609
	39.562
	39.256

## Sheet: 2f
Responder	Non-responder
1.30356	5.29674
6.48851	3.81232
0.516244	2.20112
6.99405	9.87624
4.15033	12.4419
22.2306	6.77591
1.6485	11.1297
1.91355	13.0854
15.2493	48.5586
5.43673	5.07356
3.70472	2.19012
12.5043	24.829
33.6243	15.4135
37.0427	20.094
37.6564	17.9626
16.1587	9.58353
4.41309	19.6134
9.18175	32.7924
7.56871	1.02606
15.2554	65.3023
2.9797	64.6287
49.727	67.619
1.65769	55.2224
7.43198	44.5638
34.6662	24.4382
1.82115	44.9451
45.8445	36.7427
58.8126	9.23926
39.3199	20.3922
58.4415	19.7666
62.9791	18.4722
4.47803	40.8841
23.5406	72.1555
22.3294	17.4279
33.0334	25.0233
8.5649	44.1526
1.37417	28.0092
12.4816	25.7419
24.8893	42.2175
24.1279	19.3181
16.1363	16.4227
74.6922	30.1849
8.55385	65.0695
28.1553	34.7826
18.6479	30.6112
2.01624	23.2236
9.6227	10.3777
18.9174	33.6024
56.5045	43.7007
28.1482	26.0801
24.1023	51.727
10.0107	62.6524
27.9751	30.897
14.6464	26.3177
29.5966	39.4877
	16.7065
	36.7601

## Sheet: 2h
Responder	Non-responder
0.0296699	0.00267409
0.0064989	0.0300212
0.156935	0.0369488
0.010475	0.52532
0.0219818	2.26347
0.00195997	8.3027
0.0396437	1.66551
0.216122	0.00141733
1.23654	0.00121503
0.615371	0.00458578
0.142606	0.255612
0.00223086	0.000436894
0.0556438	0.0126483
0.0231504	0.0188987
0.000370325	0.807684
0.00343533	1.0333
0.00549996	0.0179904
0.00139904	0.00708885
0.00308381	1.88622
0.723986	4.89e-05
16.4402	0.000683856
0.101026	0.00436888
17.5507	0.213939
0.0120627	0.18675
0.0321416	0.686281
0.0657629	0.00159147
0.00101649	0.0019239
0.0529946	0.0509555
0.0138297	0.336341
0.00100007	0.20338
0.000843169	1.1044
1.49032	0.00710484
0.00356704	0.00141014
1.10853	0.0749291
0.556085	0.000572963
0.0101042	0.00211741
2.44491	0.0778056
0.0628415	0.0218265
0.431541	0.000281133
0.000931784	0.00234129
0.370888	1.91468
8.19e-05	0.0126446
0.209261	9.46e-05
0.0540969	0.000163408
0.678502	0.000728764
2.84511	0.00598723
0.000845577	0.00132093
0.086305	0.00202266
0.13169	0.000858192
0.602548	0.0242952
0.579625	0.00105663
0.00106849	0.000301157
1.52644	1.30629
0.0147311	0.0164482
0.0299316	0.00151175
	0.894739
	0.00122782

## Sheet: 2i
Responder	Non-responder
0.142908	0.0174754
0.0835485	0.0373109
0.205521	0.241964
0.243373	0.691789
0.0265164	2.26781
0.219929	8.73293
0.0487643	1.87094
0.262	0.00711486
1.2385	0.0406628
1.36934	0.035903
4.48886	0.264569
0.168722	0.00153767
0.0617891	0.0291835
0.0245973	0.0872315
0.00762481	0.830279
0.00589482	1.08863
0.0146604	0.0515411
0.0448842	0.209294
0.03971	7.6281
0.900431	0.0145642
16.4433	0.00441928
0.10144	0.0149477
24.913	0.220139
0.0867857	0.205898
0.0458845	0.765924
0.0981044	0.00469654
0.0391153	0.23677
0.375359	0.245493
0.306709	0.560583
0.00345824	0.509242
0.013561	1.8897
1.53204	0.00742533
0.0978832	0.038896
1.11236	0.0766314
0.557761	0.0243318
0.0520886	0.59358
3.28187	0.182169
0.291411	0.037072
0.432969	0.0234142
0.00770559	0.770698
0.393018	1.96698
0.00017666	0.0186075
0.603198	0.00045303
0.0556967	0.00048384
1.38028	0.145675
2.8484	0.0958439
0.223567	0.0524584
0.0876379	0.00809284
0.136547	0.00967126
0.64761	0.0291552
0.582112	0.0107012
0.896529	0.00371946
1.60764	1.32973
0.100944	0.02937
0.0847289	0.0319675
	1.29
	0.00711777

## Sheet: 2j
Responder	Non-responder
0.0396616	0.0260414
0.0393146	0.0278214
0.0392701	0.0353373
0.15801	0.0527859
0.106136	0.0312054
0.0540968	0.0417929
0.0719198	0.0666987
0.163726	0.0420173
0.103849	0.0641434
0.0825662	0.0421538
0.13724	0.0469687
0.355787	0.0709928
0.0592449	0.0494493
0.163178	0.134984
0.114745	0.116936
0.346214	0.116936
0.137446	0.0824157
0.157807	0.12436
0.1597	0.0858765
0.161476	0.0547644
0.249283	0.0979545
0.154597	0.146828
0.281995	0.0846311
0.823806	0.117382
0.19942	0.24663
0.251965	0.133507
0.305022	0.167941
0.315518	0.186914
0.422785	0.155807
0.606586	0.726309
0.501523	0.153792
0.560281	0.140488
0.645609	0.182872
0.308792	0.487797
0.391124	0.325512
0.476176	0.7453
0.49867	0.384451
0.603361	0.310237
1.52349	0.622559
0.820589	0.397302
0.603196	0.449093
0.683947	0.425058
0.651042	0.574216
0.80746	0.665669
0.839505	0.387017
	0.756571
	0.57917
	0.581784
	0.720533

## Sheet: 2k
LpxM		LpxJ		LpxM + LpxJ		LpxM/LpxL		(LpxM+LpxJ)/LpxL
Responder	Non-responder	Responder	Non-responder	Responder	Non-responder	Responder	Non-responder	Responder	Non-responder
0.049319	0.530729	5.29687	0.76685	5.34619	1.29758	0.00081506	0.00544285	0.0883526	0.0133072
0.092755	0.053087	15.1134	3.30374	15.2062	3.35683	0.00256673	0.00130751	0.420786	0.082677
1.56624	0.017867	9.11618	0.065514	10.6824	0.083381	0.0315396	0.00052694	0.215114	0.00245912
0.972749	0.060778	1.51246	3.11676	2.48521	3.11676	0.0132057	0.00084079	0.0337384	0.0370789
0.020008	0.127428	7.73045	1.43347	7.75046	1.43347	0.00027258	0.00163633	0.10559	0.0309642
0.121386	1.82536	15.4038	0.286162	15.5251	0.060778	0.00277175	0.0465868	0.354504	0.00084079
0.103101	8.65965	7.45207	0.327915	7.55517	0.41359	0.00131106	0.162981	0.0960737	0.00531101
2.49704	1.80907	2.76154	1.43703	2.49704	2.15327	0.0882423	0.0294846	0.0882423	0.0549559
0.73341	0.014318	2.40975	0.859923	2.76154	1.43703	0.0101385	0.0002549	0.0423728	0.0282501
4.64043	0.718794	0.371294	0.470147	3.14316	9.51957	0.0881619	0.0185937	0.0434504	0.179166
0.048918	0.069703	2.60936	5.70881	5.01173	2.27922	0.00091332	0.00193565	0.095216	0.0371472
0.349402		0.766334	2.69218	2.65828	5.72312	0.00580476		0.0496312	0.101887
1.73371		2.04952	0.300735	1.11574	3.41097	0.0262696		0.0185362	0.088235
1.12976		2.07731		3.78323	0.370438	0.0196399		0.0573246	0.0102871
2.87361		1.19948		3.20707		0.039288		0.0557523
94.0065		8.45943		4.07309		3.35606		0.0556874
44.7161		5.16607		102.466		0.880231		3.65807
0.083728		0.120793		44.7161		0.00082991		0.880231
24.0431		1.63833		5.2498		0.588319		0.052036
0.44568		5.29768		24.1639		0.00948997		0.591274
0.162179		1.9607		2.08401		0.0057045		0.0443753
0.044117		0.84399		5.45986		0.00112718		0.192045
12.183		3.90141		2.00482		0.310554		0.0512229
0.931317		3.36521		0.84399		0.0225481		0.00610031
0.032668		0.852341		3.90141		0.00064084		0.170856
0.007323		2.34845		15.5482		0.00017971		0.396336
6.57683		0.082834		0.852341		0.117327		0.012837
0.117732		0.332141		3.27977		0.0018356		0.0794063
2.17856		0.718024		0.115502		0.0312575		0.00226578
0.074346		1.54578		0.339464		0.00179385		0.00833075
0.099073		1.37191		7.29486		0.00189849		0.130136
3.25918		1.62635		1.66351		0.0558936		0.0259363
0.065634		11.9696		3.55047		0.00089363		0.0509413
		2.57223		1.70069				0.0410349
		4.4542		12.0687				0.231266
				5.83141				0.100006
				4.51984				0.0615388
