# Supplementary material for: Gut microbiota-derived hexa-acylated lipopolysaccharides enhance cancer immunotherapy responses
Source: Nat Microbiol. 2025 Feb 10;10(3):795–807. doi: 10.1038/s41564-025-01930-y (PMC11879847; doi:10.1038/s41564-025-01930-y)
Supplement: Supplementary file 5 — Statistical source data. [file 41564_2025_1930_MOESM5_ESM.xlsx]

## Sheet: 3a
Pre	Ctrl H2O	ABX	PMB
1.45708e+06	1.43244e+06	38718.1	1.56484e+06
942797	1.49781e+06	19830.2	645516
1.35259e+06	2.33171e+06	36711.2	1.25756e+06
821026	1.81144e+06	28577.3	1.48412e+06
821762	2.6158e+06	1.0815e+06	1.45335e+06
1.58968e+06	632643	80752.4	1.54192e+06
1.22718e+06	1.1283e+06	36371.9	836656
789191	2.02467e+06	31249.3	2.28532e+06
1.07996e+06	993379	19660.5	1.25944e+06
2.1679e+06	1.64125e+06	24054.1	974807
2.93362e+06		12321.5	2.02993e+06
1.09577e+06		26857.8	1.73639e+06
1.35154e+06			1.09728e+06
755712			937801
729483			2.02729e+06
1.27192e+06			1.74565e+06
1.19265e+06			596421
2.13501e+06			629954
1.57404e+06			483637
1.55931e+06

## Sheet: 3b
Pre	Ctrl H2O	ABX	PMB
13782.8	6982.52	844.56	5333.46
5750.74	2783.4	514.13	1764.98
11987.9	12758.8	1240.29	2110.64
10840.6	16550.2	1033.29	9592.17
2922.01	23657.6	1187.02	2872.62
10426.7	2032.37	3245.9	1034.46
5592.16	1249.67	994.81	328.89
4585.37	10968.1	1068.09	842.51
3798.91	6314.44	446.12	405.38
19092.1	6173.73	756.66	739.66
13059.8		345.77	2166.67
7940.16		618.43	1818.98
8860.76			813.86
5232.09			1126.42
1851.31			1427.47
12419.2			2096.05
12195.1			258.87
7098.99			282.13
8878.8			312.05
7222.19

## Sheet: 3c
Pre	Ctrl H2O	ABX	PMB
1.17052e+06	1.03503e+06	22192	1.19178e+06
791086	1.09071e+06	12059.7	489611
1.07134e+06	1.73201e+06	23701.1	944241
631044	1423721	18379.5	1.03011e+06
582238	2.0597e+06	742117	920793
1.24253e+06	524930	47533.9	1.07241e+06
910679	998380	20581.5	596990
619872	1.78352e+06	18301	1.56947e+06
777712	818237	11593.6	836027
1.85063e+06	1.34899e+06	14490.8	844120
2.59812e+06		7718.77	1.83695e+06
931980		15448.6	1.5243e+06
1.17614e+06			999710
676777			825393
620067			1.88179e+06
1.07427e+06			1.44263e+06
1.05854e+06			520513
1.9327e+06			563170
1.40125e+06			376376
1.28188e+06

## Sheet: 3d
		Isotype Ctrl									anti-PD-1								Abx mix + anti-PD-1											PMB + anti-PD-1
Day	0	0*	0	0	0*	0	0	0	0	0	0	0	0	0*	0	0	0	0	0	0	0	0	0	0*	0	0	0	0	0	0*	0	0	0	0	0	0	0	0	0	0
	7	91*	54.06	64.97	50.16*	44.62	64.42	77.63	57.81	72	111.38	109.31	43.06	54.52*	32.24	122.25	77.28	46.73	83.4	44.8	134.31	54.83	62.97	98.01*	39.53	31.21	37.76	36.43	31.46	78.23*	58.88	114.82	40.13	68.74	108	60.72	30.1	80.73	59.9	52.95
	10	173.83*	120.53	149.69	99.53*	67.6	50.11	210.54	35.28	33.32	162.87	135.42	58.59	133.4*	36.25	101.75	65.99	44.1	44.22	102.41	80.85	118.44	61.18	132.99*	103.23	73.08	112.42	79.12	58.54	155.61*	112.33	184.09	96.24	85.27	91.39	111.38	61.5	180.12	192.78	89.1
	14	317.04*	175.2	164.57	264.7*	153.1	95	431.98	64.58	104.48	182.04	192.27	22.13	406.85*	75.07	192.47	158	119.72	111.97	126.63	345	430.16	154	374.16*	228.69	197.32	120.92	125.28	39.2	339.02*	184.8	408.41	181.55	193.19	183.46	265.98	38.46	333.2	301.64	46.51
	17	435.46*	475.57	409.86	492.18*	297.02	239.4	731.95	165.24	161.57	365.93	383.72	31.88		82.08	225.28	274.74	155.52	227.5	303.8	739.84	658.61	339.18		278.43	181.76	241.41	396.11	54.72	419.07*	279.31	439.24	308.89	334.15	362.66	300.37	68.63	458.43	725.22	123.14
	20		829.08	528.23		811.31	456.78	1376.16	361.76	391.47	735	665.28	68.55		97.02	385.84	537.6	351.75	469.05	479.54	1097.25	1347.57	511.68		757.14	335.12	442.62	435.86	86.29		598.75	1142.4	581.53	561.13	565.81	704	202.54	868.32	755.38	109.76
		*ulcerated tumor - culled early and not included in means or graph

## Sheet: 3e
		Isotype Ctrl										anti-PD-1											PMB + anti-PD-1										anti-PD-1 + TAK242
Day	0	0	0	0*	0	0	0	0	0	0	0	0	0	0	0	0	0	0	0	0	0	0	0	0	0	0	0	0	0	0	0	0	0	0	0	0	0	0	0	0	0	0	0	0
	7	33.05	27.9	29.38*	77.22	40.25	73.44	36.72	122.51	77	29.4	86.29	44.59	61.49	61.97	84.15	60.63	104.94	62.72	64.26	122.82	35.9	67.72	72.22	53.1	53.42	58.88	103.68	66.65	98.01	37.8	58.88	83.72	128.44	130.56	54.65	29.99	71.74	67.34	75.25	94.25	78.94	76.03	123.54
	10	59.4	141.75	228.07*	139.16	103.16	113.4	102.85	185.74	91.48	84.47	125.69	125.66	87.56	148.84	154.21	139.36	47.3	97.2	117.3	112.83	22.88	49.1	130.82	123.48	77.75	112.33	133.16	128.3	195	110.38	112.33	132.13	156.98	222.14	122.54	72.45	104.05	78.68	102.12	256.68	81.06	107.73	143.1
	14	69.12	214.88	307.62*	212.8	246.58	258.06	158.92	213.84	198	221.13	168	203.11	65.1	242.08	92.22	89.5	9.45	119.52	291.7	246	56.58	137.55	146.37	160.88	92.35	184.8	235.62	240.53	488.7	185.48	184.8	329.87	241.22	368.67	88.7	106.6	282.28	141.47	180.58	458.64	91.65	305.76	351.65
	17	286.88	388.8	658.35*	484.1	534.6	339.01	288.67	676.03	435	459.9	226.31	430.46	138.53	482.56	49.84	158.1	9.66	232.62	394.13	503.88	222.75	247.68	420.21	421.67	253.37	279.31	318.24	270.47	766.27	272.27	279.31	555.63	333.98	733.04	146.02	271.75	598.84	216.48	318.65	601.8	185.83	423.1	463.98
	20	413.1	699.66		748.8	1005.89	809.33	784.77	1018.16	1056.72	639.36	442.15	554.65	338.8	780.55	84.35	254.56	21.6	332.11	627.81	779.58	318.37	532.8	405.46	418.9	388.13	598.75	683.4	567.94	979	499.95	598.75	849.16	539.33	944.7	219.73	405.7	893.1	307.19	495	1027	338.28	803.88	925.68
		*ulcerated tumor - culled early and not included in means or graph

## Sheet: 3g
IFNg+CD8/g				TNF+CD8+/g				Ki67+CD8+/g				Ki67+CD4+/g				Tregs/g
Isotype	Anti-PD-1	Anti-PD-1 + TAK-242	Anti-PD-1 + PMB	Isotype	Anti-PD-1	Anti-PD-1 + TAK-242	Anti-PD-1 + PMB	Isotype	Anti-PD-1	Anti-PD-1 + TAK-242	Anti-PD-1 + PMB	Isotype	Anti-PD-1	Anti-PD-1 + TAK-242	Anti-PD-1 + PMB	Isotype	Anti-PD-1	Anti-PD-1 + TAK-242	Anti-PD-1 + PMB
16591.8	70405	56417.2	22432.1	8093.57	58978	35976.2	21534.8	6474.85	14744.5	45787.8	7537.18	0	7361.73	2534.68	611.947	56894.3	140486	128234	73084.9
15522.6	55230.1	17385.5	48319	8870.05	23275.5	10916.5	12949.5	4435.02	5523.01	5458.24	6957.93	2048.2	11509.6	456.875	0	104160	345288	150082	114511
1721.61	68096	47693.4	53679.8	3443.23	61347.8	29266.4	35296.3	5170.94	190792	37938	19854.2	1409.97	3509.34	2980.84	1617.75	85420.5	160845	137476	43441.3
35274.5	200596	4554.46	10444.7	32998.7	180865	0	4177.87	25033.5	289384	4554.46	1562.06	2847.35	2753.71	0	519.913	51675.8	99133.6	105015	83304.8
43188.2	40693.4	39359	35448.4	99078.9	86174.4	31741.1	34135.5	68593.1	50268.4	34280.4	17505.4	1170.83	6223.7	2031.43	2056.88	191320	134049	36199.8	77976.8
88267.9	111780	63192.6	29614.9	68336.4	186299	47394.5	29614.9	89691.6	197477	59243.1	30602.1	14766.7	17512.1	1018.98	1579.46	225843	301805	234516	989458
26576.1	121861	30012.3	6435.75	69393.3	139379	32916.7	9653.62	48722.9	104344	38725.5	13997.8	14677.6	6702.38	2710.79	540.603	191937	102059	276312	102342
34435.8	72893.9	14102	9564.62	84678.2	114686	33004.7	7507.72	79033	140928	24603.5	6273.57	14721.1	9719.18	0	1336.99	179924	162310	501131	185049
		3619.99	19211.7			5429.98	25992.3			18099.9	19211.7			898.963	0			229607	455516
22371.9	137524	45488.2	72185.6	47630.4	161626	71481.4	151839	151551	206995	58484.8	186687	9381.76	15595.5	11913.6	27380.7	274236	250946	658220	310704
* two tumor samples excluded due to very low cell viability at acquisition
Dunnett's T3 multiple comparisons test		Summary	Adjusted P Value	Dunnett's T3 multiple comparisons test		Summary	Adjusted P Value	Dunnett's T3 multiple comparisons test		Summary	Adjusted P Value	Dunnett's T3 multiple comparisons test		Summary	Adjusted P Value	Dunnett's T3 multiple comparisons test		Summary	Adjusted P Value
Anti-PD-1 vs. Isotype		*	0.0118	Anti-PD-1 vs. Isotype		*	0.0375	Anti-PD-1 vs. Isotype		ns	0.1292	Anti-PD-1 vs. Isotype		ns	0.8089	Anti-PD-1 vs. Isotype		ns	0.7267
Anti-PD-1 vs. Anti-PD-1 + TAK-242		*	0.0116	Anti-PD-1 vs. Anti-PD-1 + TAK-242		**	0.0071	Anti-PD-1 vs. Anti-PD-1 + TAK-242		*	0.0382	Anti-PD-1 vs. Anti-PD-1 + TAK-242		*	0.0178	Anti-PD-1 vs. Anti-PD-1 + TAK-242		ns	0.7853
Anti-PD-1 vs. Anti-PD-1 + PMB		*	0.0102	Anti-PD-1 vs. Anti-PD-1 + PMB		*	0.0134	Anti-PD-1 vs. Anti-PD-1 + PMB		*	0.0469	Anti-PD-1 vs. Anti-PD-1 + PMB		ns	0.2743	Anti-PD-1 vs. Anti-PD-1 + PMB		ns	0.9189
