# Supplementary material for: Gut microbiota-derived hexa-acylated lipopolysaccharides enhance cancer immunotherapy responses
Source: Nat Microbiol. 2025 Feb 10;10(3):795–807. doi: 10.1038/s41564-025-01930-y (PMC11879847; doi:10.1038/s41564-025-01930-y)
Supplement: Supplementary file 6 — Statistical source data. [file 41564_2025_1930_MOESM6_ESM.xlsx]

## Sheet: 4a
Figure 4a
Control WT		Control TLR2KO		Control TLR4KO		E.coli 10ng/ml WT		E.coli 10ng/ml TLR2KO		E.coli 10ng/ml TLR4KO		P.ging 1ug/ml WT		P.ging 1ug/ml TLR2KO		P.ging 1ug/ml TLR4KO
0.231	0.238	0.22	0.187	0.174	0.154	0.916	0.924	0.703	0.677	0.177	0.131	0.257	0.277	0.222	0.263	0.202	0.205
				* p=0.0274

## Sheet: 4b
Figure 4b
Log concentration (ug/mL)	Hexa		Penta
-4	15.7654	16.8084	14.2565	14.497
-3	43.7043	40.6384	13.7666	14.6863
-2	68.5653	60.2753	14.2866	13.974
-1	93.4654	91.9715	14.2986	14.1002
0	100	99.1704	15.4498	17.2443
1	84.2075	84.4931	31.2453	35.0116
1.69897	75.8634	71.2014	41.1344	45.7453

## Sheet: 4c
			Hexa LPS								Penta LPS
	Control		1ng		10ng		100ng		1ug		1ng		10ng		100ng		1ug
IL-1b	1.10333	0.89667	1.84525	1.54643	2.81117	2.63378	4.64145	5.76465	5.42655	6.53653	1.21577	1.05497	0.990839	1.31662	1.34197	1.26609	0.865097	1.48221
IL-6	1.06162	0.938376	1.31304	1.16535	1.39927	1.75184	2.59182	1.92361	2.98844	3.2992	1.2291	1.06162	1.29323	1.18656	1.20781	1.06162	1.68366	1.2291

## Sheet: 4d
Figure 4d
Control	1ng hexa	1:1	1:10	1:100	1:1000	1ug penta
0.2255	1.2064	0.9617	0.5788	0.39665	0.32225	0.27425
0.2296	1.08995	1.02525	0.4708	0.3044	0.36105	0.3036

## Sheet: 4e
		Isotype Ctrl															anti-PD-1																anti-PD-1 + Hexa LPS																anti-PD-1 + Penta LPS
Day	0	0	0	0	0*	0	0	0	0	0	0	0	0	0	0	0	0	0	0	0	0	0	0	0	0	0	0	0	0	0	0	0	0	0	0	0	0	0	0	0	0	0	0	0	0	0	0	0	0
	7	74.25	94.96	32.49	92.46*	35.9	111.65	29.4	83.52	86.64	35.46	69.89	83.1	101.44	93.74	73.52	60.35	38.5	89.2	82.41	62.5	59.6	112.2	38	66	75.26	41.58	71.37	73.22	55.18	67.5	71.05	35.71	52.63	63.98	38.02	67.21	109.89	68.6	65.6	59.88	67.63	65.02	49.57	60.37	109.3	61.83	72.73	76.63
	10	149.8	91.37	59.68	339.15*	46.55	142.1	84.47	79.14	108.15	49.73	91.58	134.95	98.53	145.66	82.41	66.07	52.26	155.52	48.45	81.03	77.98	65.52	165.55	74.25	88.4	49.86	170.52	66.79	161.07	76.03	157.44	79.2	95.41	64.12	107.06	93.38	62.12	76.91	100.13	139.26	132.72	124.51	71.74	220.8	146.42	86.98	134.67	113.51
	14	403.5	196.65	161.21	676*	89.91	372.47	221.13	160.65	174.62	179.93	187.52	260.54	122.85	204	81.84	104.49	111.52	391.17	92.66	142.22	24.7	300.33	353.08	220.41	97.02	10.4	303.6	63.59	143.59	101.43	103.85	84.67	93.38	66.24	185.47	109.76	52.5	81.77	0	156.47	323.33	139.56	41.94	188.7	143.55	144.38	135.52	245.34
	17	813.96	588.09	882.09		233.14	566.54	459.9	261.44	306.36	436.8	319.87	206.17	208.32	194.92	106.95	108.36	175.27	664.14	148.18	340.96	0	396.58	622.61	425.09	148.68	0	117.71	0	462.08	293.94	60.72	133.48	144.32	102.71	449.28	203.68	62.7	88.2	0	306.6	379.44	239.86	0	302.5	213.99	153	230.85	250.42
	20	777.6	774.4	1154.4		487.5	1322.4	639.36	500.24	241.47	407.74	577.88	1209.01	338.28	646.38	325.36	125.66	283.1	1218.56	165.36	627.2	0	622.57	1228.47	649.06	29.23	24.57	580.03	0	859.94	526.32	137.09	260.3	126.67	99.96	473.7	351.94	170.28	175.05	0	459.2	703.25	305.31	0	767.23	405.77	269.94	312.39	364.56
		*ulcerated tumor - culled early and not included in means or graph
[truncated: 16 more columns]

## Sheet: 4f
IFNg+/g tumor				TNF+/g tumor
Isotype	Anti-PD-1	Anti-PD-1 + hexa LPS	Anti-PD-1 + penta LPS	Isotype	Anti-PD-1	Anti-PD-1 + hexa LPS	Anti-PD-1 + penta LPS
45927.9	88217.3	231657	141305	30618.6	42932.4	96874.8	74808.6
5718.9	175967	357564	12705.2	7223.87	62056	162151	9655.97
40842.6	70383.5	303593	3698.39	18476.4	35191.7	149968	3170.05
1721.61	88875.8	63152.6	24954.9	3443.23	36461.8	54915.3	10749.8
35274.5	68096	394467	19070.3	32998.7	61347.8	159430	20977.3
16591.8	200596	154149	31075.5	8093.57	180865	58356.4	1283.81
15522.6	70405	583854	27341.1	8870.05	58978	167858	4886.49
65706.3	55230.1		11880.5	31815.7	23275.5		4276.96
50898.1	26934.8		65770.8	29084.6	12345.1		15177.9
62259.7	26537.4		19281	33896.9	10836.1		7804.21
	82106.5				48615.7
