# Supplementary material for: Gut microbiota-derived hexa-acylated lipopolysaccharides enhance cancer immunotherapy responses
Source: Nat Microbiol. 2025 Feb 10;10(3):795–807. doi: 10.1038/s41564-025-01930-y (PMC11879847; doi:10.1038/s41564-025-01930-y)
Supplement: Supplementary file 7 — Statistical source data. [file 41564_2025_1930_MOESM7_ESM.xlsx]

## Sheet: ED2a
Total		LpxL		LpxJ		LpxM
Responder	Non-responder	Responder	Non-responder	Responder	Non-responder	Responder	Non-responder
30.216	96.409	1.34261	5.78084	1.017	2.114	17.309	0.032
102.534	54.6092	8.02717	6.75672	3.812	15.533	0.079	0.042
9.00613	51.5236	2.06457	0.81542	22.294	0.738	4.965	1.239
157.29	237.239	11.3595	59.1666	4.514	0.051	1.464	1.313
51.0514	598.299	1.25507	103.699	6.86	46.243	6.969	0.163
462.356	890.422	1.62423	2.9583	0.202	6.287	16.248	16.908
27.4607	451.666	22.0858	20.3732	11.408	0.033	3.013	3.782
38.2251	209.967	63.2994	57.484	0.243	0.012	7.221	0.247
563.253	747.208	11.4768	13.3199	20.843	11.068	8.118	0.315
179.545	77.0493	5.66682	38.4883	0	2.372	23.223	0.047
262.129	46.8469	20.0753	94.609	0	9.179	29.608	0.599
208.795	313.908	52.925	7.38683	0	2.262	0.51	0.17
599.527	218.496	11.9216	35.6823	0.778	0.075	0	3
486.727	351.79	4.69885	114.475	1.125	4.087	2.235	0.045
636.298	518.554	5.97636	37.3467	1.646	0.418	0.102	0.026
131.551	288.629	8.47151	22.3767	0.036	2.107	27.22	11.986
89.6301	272.968	7.46371	17.6836	0	0.585	1.37	1.659
133.23	483.227	37.0988	18.0986	12.678	0	5.049	0.256
112.616	121.229	22.6541	73.5471	13.641	0	0.274	0
383.233	1160.26	40.598	91.3737	7.399	0	8.15	0.924
826.018	934.53	24.1663	76.5703	0.020192	10.009	0.151	2.232
884.17	1031.41	22.3032	70.2261	0.047851	0.276	1.994	1.152
588.207	926.509	1.31904	54.3761	0.167466	54.038	1.78919	0.64
108.684	840.01	4.0682	72.2077	0.217917	15.87	0.014042	0.131
636.927	627.206	10.091	91.5487	0.280692	0.442	0.033192	1.193
17.9011	804.272	50.8955	53.3546	0.362761	6.352	0.079844	1.227
713.127	954.963	36.8736	69.5625	0.41436	16.924	0.087742	0.033
1301.4	206.973	68.8515	26.0635	0.610295	3.377	0.100829	0.041
655.093	475.507	34.6017	72.0205	0.844278	3.785	0.131878	1.1494
860.531	375.65	29.215	23.8194	0.910469	4.36547	0.147374	0.085623
1071.73	557.708	55.0992	71.0087	0.985546	1.2714	0.194385	0.022806
248.904	828.204	70.4961	40.0697	1.27915	0.063932	0.215148	0.044762
406.209	909.526	44.1139	56.0348	1.79333	0.11154	0.263004	0.06996
771.498	328.599	89.69	56.8008	3.2114	0.131952	0.280856	0.088476
731.918	1144.87	41.9894	54.2067	4.18294	0.162864	0.481724	0.102894
126.456	1373.31	107.711	103.061	4.25975	0.583284	0.491163	0.126104
127.722	1419.96	98.4349	63.3218	4.75706	0.843887	0.969006	0.130423
230.916	1078.21	30.4694	80.3645	10.5014	0.97324	1.12973	0.208781
701.329	1015.08	29.5788	99.8812	13.073	1.0182	1.3175	0.222178
491.42	820.632	47.7763	77.6488	23.9436	1.48086	4.08251	0.447964
1029.63	1194.77	54.9128	96.5633	24.4201	1.71647	4.66399	0.907892
1524.91	1074.92	75.7833	80.6069	27.2815	2.06815	5.53376	2.53527
675.309	1341.18	95.9319	132.243	27.8074	2.77098	7.35995	4.51517
1171.11	1229.7	91.6353	118.085	56.3033	2.94303	13.4139	10.478
1118.34	1054.58	129.97	115.581		3.52245	20.6394	12.1303
461.609	502.183	139.621	95.6651		3.83658	29.4423	13.3741
433.032	663.151	80.2598	131.912		3.96113	54.2955	13.5144
1063.51	972.419	95.2694	91.1746		4.20723		22.3539
1459.85	984.325	91.3595	112.944		4.26777		29.3557
1099.13	933.714	114.569	167.688		4.86867		54.1732
974.495	950.976	99.5691	86.3785		7.50624		0
717.153	1399.09	78.9696	75.4378		12.0354
1538.01	1439.52	95.4976	101.424		13.2225
1076.25	1066.28	144.251	129.041		0
800.954	838.293	95.8402	183.108
	677.905		80.5057
	1029.14		95.0669

## Sheet: ED2b
Responder	Non-responder
0.0249189	0.00256934
0.00599288	0.0266726
0.12998	0.030135
0.00844266	0.441329
0.021724	2.0669
0.00160321	5.68712
0.0390034	1.37421
0.200444	0.00139032
1.21253	0.00114847
0.34496	0.00424923
0.0264964	0.248868
0.00190676	0.000438971
0.0549505	0.0107686
0.0209091	0.017603
0.000365162	0.784093
0.00340254	0.969357
0.00393628	0.0171958
0.00122901	0.00570787
0.00289264	0.278675
0.600769	4.1e-05
10.4375	0.000650326
0.0916429	0.00410851
2.08684	0.190652
0.010999	0.152257
0.0285403	0.0218382
0.0631653	0.000266831
0.000826462	0.000295623
0.0378434	0.00287152
0.0106262	0.0153098
0.000962192	0.0281511
0.000691268	0.0180415
0.422748	0.00393241
0.00374907	0.00147989
0.0270999	0.0184326
0.0280896	0.000319744
0.011497	0.000217176
5.18037	0.0121638
0.0267014	0.00728213
0.0689099	3.3e-05
0.000946977	0.00240079
0.0700164	0.152177
2.57e-05	0.0138703
0.0753387	2.91e-05
0.00899875	3.19e-05
0.0653191	0.00146125
0.249095	0.0050354
0.000101179	0.000631024
0.0144505	0.00121276
0.0424672	0.001886
0.0807173	0.0343145
0.10824	0.000404891
0.000124614	0.000139424
0.203073	0.0810291
0.00545561	0.0158807
0.0116528	0.00199545
	0.0332009
	0.0008758

## Sheet: ED2c
Study A				Study B				Study C				Study D				Study E
LpxM		Total		LpxM		Total		LpxM		Total		LpxM		Total		LpxM		Total
Responder	Non-responder	Responder	Non-responder	Responder	Non-responder	Responder	Non-responder	Responder	Non-responder	Responder	Non-responder	Responder	Non-responder	Responder	Non-responder	Responder	Non-responder	Responder	Non-responder
0.218438	0.069882	28.1138	78.8549	14.0982	0.071614	904.313	1008.69	1.25015	0.517684	638.173	416.825	5.02855	1.43966	235.905	566.716	0.834854	1.85216	696.043	577.698
0.681817	0	92.6051	46.4651	3.5079	0.043771	1368.07	1189.4	0.055286	1.33175	111.162	337.503	0.083575	0.03138	359.891	716.456		0.051386		857.749
0.375073	0.173664	8.62255	45.3932	1.82303	0.924179	603.325	1213.44	13.5361	2.21518	124.912	470.144	3.05151		665.016	878.39
0.285986	5.4757	140.076	218.017	8.36142	0.863776	1056.52	929.434	0.72481	0.549391	201.913	736.706				175.302
46.8758	39.037	49.7821	560.342	14.3455	0.280652	974.928	893.245	8.26474	0.054653	617.965	823.835
6.32169	92.2094	409.776	873.208	2.78507	16.0802	416.379	694.883	0.414117	1.95216	364.964	288.566
0.955579	22.0184	24.6041	423.496	5.31733	2.69533	382.956	1046.5
4.91678	0	33.8214	187.246	4.60485	0.351934	963.024	958.619
1.45377	0.103129	530.778	650.868	22.4922	0.159763	1311.67	1190.14
0.043374	0.065392	163.753	66.9255	28.9923	0.027234	944.315	1043.64
0.189088	0.790169	207.016	44.669	0.331414	0.656243	874.264	922.705
0.206597	0	187.928	286.98		0.290451	601.091	454.857
14.1361	0.165836	540.228	194.083		4.48389	1416.15	579.903
103.996	1.75916	416.322	312.78		0.024486	940.917	878.577
13.6482	20.5814	554.214	481.823		0.069289		832.891
48.5478	23.7361	119.028	269.384		10.4961		797.577
0.077674	0.127545	74.9396	231.591		1.27879		845.439
1.67001	0.240941	113.274	411.404		0.459664		1228.19
0.713636	3.96367	98.9674	102.287				1257.58
0.084499	0.091967	352.232	998.234				931.168
4.70807	0.105852	819.142	825.876				755.868
0.522019	1.03701	795.225	891.252
0.135341	17.0357	563.558	815.66
0.652247	17.3887	93.1894	745.171
		559.164
		16.4424
		617.377
		1153.22
		554.628
		746.781
		972.29
