# Supplementary material for: Gut microbiota-derived hexa-acylated lipopolysaccharides enhance cancer immunotherapy responses
Source: Nat Microbiol. 2025 Feb 10;10(3):795–807. doi: 10.1038/s41564-025-01930-y (PMC11879847; doi:10.1038/s41564-025-01930-y)
Supplement: Supplementary file 8 — Description and accession information for mass spectrometry data. [file 41564_2025_1930_MOESM8_ESM.xlsx]

## Sheet: ED3
File ID	Sample Description	Acquisition mode	Polarity mode	Instrument
6546_blank_MS1	Solvent blank	MS1	Negative	6546 Q-TOF
6546_EC_MS1	Escherichia coli extracts	MS1	Negative	6546 Q-TOF
6546_EC_MS2_IT01	Escherichia coli extracts	Iterative Auto MS2	Negative	6546 Q-TOF
6546_EC_MS2_IT02	Escherichia coli extracts	Iterative Auto MS2	Negative	6546 Q-TOF
6546_EC_MS2_IT03	Escherichia coli extracts	Iterative Auto MS2	Negative	6546 Q-TOF
6546_EC_MS2_IT04	Escherichia coli extracts	Iterative Auto MS2	Negative	6546 Q-TOF
6546_KP_MS1	Klebsiella pneumoniae extracts	MS1	Negative	6546 Q-TOF
6546_KP_MS2_IT01	Klebsiella pneumoniae extracts	Iterative Auto MS2	Negative	6546 Q-TOF
6546_KP_MS2_IT02	Klebsiella pneumoniae extracts	Iterative Auto MS2	Negative	6546 Q-TOF
6546_KP_MS2_IT03	Klebsiella pneumoniae extracts	Iterative Auto MS2	Negative	6546 Q-TOF
6546_KP_MS2_IT04	Klebsiella pneumoniae extracts	Iterative Auto MS2	Negative	6546 Q-TOF
6546_LipidA1P_MS1	Lipid A, monophosphoryl from E. coli F583 (Sigma Cat. no. L6638-1MG) prepared at 0.5 mg/mL in Chloroform:Methanol:Water (74:23:3)	MS1	Negative	6546 Q-TOF
6546_LipidA1P_MS2_IT01	Lipid A, monophosphoryl from E. coli F583 (Sigma Cat. no. L6638-1MG) prepared at 0.5 mg/mL in Chloroform:Methanol:Water (74:23:3)	Iterative Auto MS2	Negative	6546 Q-TOF
6546_LipidA1P_MS2_IT02	Lipid A, monophosphoryl from E. coli F583 (Sigma Cat. no. L6638-1MG) prepared at 0.5 mg/mL in Chloroform:Methanol:Water (74:23:3)	Iterative Auto MS2	Negative	6546 Q-TOF
6546_LipidA1P_MS2_IT03	Lipid A, monophosphoryl from E. coli F583 (Sigma Cat. no. L6638-1MG) prepared at 0.5 mg/mL in Chloroform:Methanol:Water (74:23:3)	Iterative Auto MS2	Negative	6546 Q-TOF
6546_LipidA1P_MS2_IT04	Lipid A, monophosphoryl from E. coli F583 (Sigma Cat. no. L6638-1MG) prepared at 0.5 mg/mL in Chloroform:Methanol:Water (74:23:3)	Iterative Auto MS2	Negative	6546 Q-TOF
**These mass spec files have been deposited in MassIVE under accession number MSV000096803. This link can be used to access the project: ftp://massive.ucsd.edu/v06/MSV000096803/
