# Supplementary material for: Gut microbiota-derived hexa-acylated lipopolysaccharides enhance cancer immunotherapy responses
Source: Nat Microbiol. 2025 Feb 10;10(3):795–807. doi: 10.1038/s41564-025-01930-y (PMC11879847; doi:10.1038/s41564-025-01930-y)
Supplement: Supplementary file 9 — Statistical source data. [file 41564_2025_1930_MOESM9_ESM.xlsx]

## Sheet: ED4a
Pre	Ctrl H2O	ABX	PMB
35185	28937.2	1610.2	2642.42
18786.6	46368.7	1028.49	4597.48
27192.1	51778.6	2298.86	33727.7
23054.4	44497.4	1535.96	3610.88
15796.7	58058.1	12068.3	9906.49
28006.4	15060.9	3930.9	16164.5
16608.7	14644.5	1550.3	11359.7
19104.2	86432.4	1381.91	3184.97
17186.8	24312.5	855.623	22339.4
7586.67	34327.1	1023.84	6969.55
24290.8		729.469	8533.52
16547.8		1004.51	3082.35
27625			5927.94
14784			11999.5
14363.1			5318.73
14692			6910.37
104421			15182.7
61651.1			4089.72
14742.2			7934.62
22917.5
