# Supplementary material for: Gut microbiota-derived hexa-acylated lipopolysaccharides enhance cancer immunotherapy responses
Source: Nat Microbiol. 2025 Feb 10;10(3):795–807. doi: 10.1038/s41564-025-01930-y (PMC11879847; doi:10.1038/s41564-025-01930-y)
Supplement: Supplementary file 10 — Statistical source data. [file 41564_2025_1930_MOESM10_ESM.xlsx]

## Sheet: ED6
IFNg+CD4+/g				TNF+CD4+/g				DCs/g				M1/g				M2/g
Isotype	Anti-PD-1	Anti-PD-1 + TAK-242	Anti-PD-1 + PMB	Isotype	Anti-PD-1	Anti-PD-1 + TAK-242	Anti-PD-1 + PMB	Isotype	Anti-PD-1	Anti-PD-1 + TAK-242	Anti-PD-1 + PMB	Isotype	Anti-PD-1	Anti-PD-1 + TAK-242	Anti-PD-1 + PMB	Isotype	Anti-PD-1	Anti-PD-1 + TAK-242	Anti-PD-1 + PMB
1821.05	2875.18	5314.66	1794.57	5665.5	9952.54	14717.5	3678.86	22697.5	174532	59849.7	184679	5785.65	29088.6	22645.8	16287.1	2812.71	2685.11	4529.17	6631.18
0	1775.25	456.875	1294.95	3449.46	9073.51	3234.51	8697.41	25675.1	321204	114619	51188	22326.2	144768	40671.1	37445	3542.17	11310	4806.59	1392.27
0	12883	10297.5	3750.23	0	25152.6	17885	10294.8	62669.2	55864.8	65798.1	68081.8	46320.7	39903.4	20862.8	29394.7	4346.96	0	5135.46	0
3413.66	12496.1	0	519.913	12516.8	26307.7	0	3017.35	104722	27261.6	40532.5	34558.6	61252.7	41795.3	19642.7	9204.24	1220.4	416.713	935.366	5095.2
4826.92	5961.58	2412.32	4813.98	11178.1	6941.82	4824.65	16192.5	19779.5	76624.7	25155.1	29585	19779.5	223166	16309.4	6727.14	21651.1	0	961.976	3157.64
6691.27	9901.24	5134.4	3948.65	21355.1	23101.1	8294.03	9871.64	333641	331467	123915	19220.4	230709	119315	50340.5	442998	2693.77	20019.3	5034.05	84016.9
1919.39	7289.39	3485.3	1081.2	8563.42	15232.7	18394.6	2091.62	266362	203829	221233	229786	120617	138249	39251	101533	7102.31	16240	6879.64	15497.2
1445.17	58734.9	792.113	984.231	20322.8	27213.7	22803.2	5553.65	177558	411455	303655	357309	113637	725615	134173	191119	8870.14	27979	16242	44317.4
		898.963	1243.11			7239.97	6328.55			138041	287096			34510.3	83257.7			2654.64	8325.77
3673.32	12476.4	8231.19	16428.4	14433.5	32608.7	34657.7	52272.3	277192	335767	288620	158394	127508	142950	200336	43198.4	38746.1	22938.5	21731.4	6994.03
* two tumor samples excluded due to very low cell viability at acquisition
Dunnett's T3 multiple comparisons test		Summary	Adjusted P Value	Dunnett's T3 multiple comparisons test		Summary	Adjusted P Value	Dunnett's T3 multiple comparisons test		Summary	Adjusted P Value	Dunnett's T3 multiple comparisons test		Summary	Adjusted P Value	Dunnett's T3 multiple comparisons test		Summary	Adjusted P Value
Anti-PD-1 vs. Isotype		ns	0.2317	Anti-PD-1 vs. Isotype		ns	0.121	Anti-PD-1 vs. Isotype		ns	0.5903	Anti-PD-1 vs. Isotype		ns	0.5297	Anti-PD-1 vs. Isotype		ns	0.995
Anti-PD-1 vs. Anti-PD-1 + TAK-242		ns	0.298	Anti-PD-1 vs. Anti-PD-1 + TAK-242		ns	0.4463	Anti-PD-1 vs. Anti-PD-1 + TAK-242		ns	0.4632	Anti-PD-1 vs. Anti-PD-1 + TAK-242		ns	0.7976	Anti-PD-1 vs. Anti-PD-1 + TAK-242		ns	0.6651
Anti-PD-1 vs. Anti-PD-1 + PMB		ns	0.3002	Anti-PD-1 vs. Anti-PD-1 + PMB		ns	0.4549	Anti-PD-1 vs. Anti-PD-1 + PMB		ns	0.5509	Anti-PD-1 vs. Anti-PD-1 + PMB		ns	0.9903	Anti-PD-1 vs. Anti-PD-1 + PMB		ns	0.8703
