# Supplementary material for: Gut microbiota-derived hexa-acylated lipopolysaccharides enhance cancer immunotherapy responses
Source: Nat Microbiol. 2025 Feb 10;10(3):795–807. doi: 10.1038/s41564-025-01930-y (PMC11879847; doi:10.1038/s41564-025-01930-y)
Supplement: Supplementary file 11 — Statistical source data. [file 41564_2025_1930_MOESM11_ESM.xlsx]

## Sheet: ED7a
CD14-OE (Penta - 1ug)	CD14-OE (Penta - 100ng)	CD14-OE (Penta - 10ng)	CD14-OE (Hexa - 1ug)	CD14-OE (Hexa - 100ng)	CD14-OE (Hexa - 10ng)	WT (Penta -1ug)	WT (Penta - 100ng)	WT (Penta -10ng)	WT (Hexa -1ug)	WT (Hexa -100ng)	WT (Hexa -10ng)
0.077	0.093	0.089	2.351	2.444	2.497	0.067	0.074	0.067	2.074	2.103	1.989
0.07	0.093	0.088	2.433	2.458	2.447	0.062	0.075	0.075	2.133	2.193	2.157
0.074	0.096	0.085	2.366	2.476	2.472	0.072	0.078	0.075	2.082	2.133	1.982

## Sheet: ED7b
Log concentration (ug/mL)	No PMB		10ug/mL PMB		100ug/mL PMB		1mg/mL PMB
-4	16.8677	17.9836	16.0508	17.469	17.7874	20.6207	22.7882	24.5763
-3	25.3256	28.0334	15.2179	15.3915	16.9545	17.4015	18.2859	22.9426
-2	73.3591	64.4895	16.2534	14.7902	17.498	18.2602	17.9064	18.2248
-1	100	98.4017	15.8482	15.5073	19.6398	20.7075	17.2375	14.6679
0	106.992	106.104	21.4504	19.8103	17.7521	16.8837	17.0703	18.392
1	90.0949	90.4004	65.0909	63.5793	18.7458	18.3309	16.7905	16.7808
1.69897	81.1674	76.1795	84.7725	88.4933	37.1121	35.5009	15.6971	16.8291

## Sheet: ED7c
	Control		0.1ng		1ng		10ng		100ng		1ug		10ug		50ug		0.1ng		1ng		10ng		100ng		1ug		10ug		50ug
IL-6	9.192	8.978	8.97821	9.12085	8.55101	8.69328	26.6787	30.241	3100.9	3781.37	2035.62	2657.22	1735.42	2307.54	1801.4	2267.36	8.26683	8.26683	8.47992	8.69328	9.19222	9.19222	8.55101	8.26683	8.40886	8.83568	8.83568	8.83568	9.76419	9.90746
TNFa	133.8	105.8	125.932	116.964	907.249	749.985	3850.69	3753.11	3101.57	2997.68	3245.86	3377.75	3455.49	3426.16	3320.54	3330.02	52.0046	61.8114	49.1875	44.1858	50.5491	46.0033	36.8612	52.9339	130.681	189.662	1191.05	1231.25	3218.34	3172.91

## Sheet: ED7d
IL-6 Log concentration (ug/mL)	No PMB		10ug/mL PMB		100ug/mL PMB		1mg/mL PMB
-4	8.97821	9.12085	8.40886	8.26683	8.55101	8.55101	8.55101	8.97821
-3	8.55101	8.69328	8.40886	8.76447	8.97821	8.40886	8.83568	8.55101
-2	26.6787	30.241	8.76447	8.26683	8.76447	8.19587	8.69328	8.47992
-1	3100.9	3781.37	8.69328	8.69328	8.40886	8.26683	8.83568	8.69328
0	2035.62	2657.22	8.12494	8.76447	8.83568	8.47992	9.04951	8.97821
1	1735.42	2307.54	756.378	859.767	8.47992	8.26683	8.69328	8.55101
TNF Log concentration (ug/mL)	No PMB		10ug/mL PMB		100ug/mL PMB		1mg/mL PMB
-4	125.933	116.964	60.3178	56.7199	89.7272	83.9106	128.859	111.997
-3	907.249	749.985	52.5796	42.3365	70.8822	71.9939	84.1004	84.2428
-2	3850.69	3753.11	57.7061	83.1521	72.133	75.9048	93.4274	89.2961
-1	3101.57	2997.68	104.608	111.749	67.3788	79.328	86.5734	66.9198
0	3245.86	3377.75	2087.36	2271.54	128.607	136.627	135.659	134.081
1	3455.49	3426.16	2729.85	2653.62	1341.72	1352.95	427.842	381.624
