# Supplementary material for: Gut microbiota-derived hexa-acylated lipopolysaccharides enhance cancer immunotherapy responses
Source: Nat Microbiol. 2025 Feb 10;10(3):795–807. doi: 10.1038/s41564-025-01930-y (PMC11879847; doi:10.1038/s41564-025-01930-y)
Supplement: Supplementary file 12 — Statistical source data. [file 41564_2025_1930_MOESM12_ESM.xlsx]

## Sheet: ED8a
IFNg+CD4+/g				TNF+CD4+/g				Ki67+CD4+/g				Ki67+CD8+/g				DCs/g				M1/g				M2/g
Isotype	Anti-PD-1	Anti-PD-1 + hexa LPS	Anti-PD-1 + penta LPS	Isotype	Anti-PD-1	Anti-PD-1 + hexa LPS	Anti-PD-1 + penta LPS	Isotype	Anti-PD-1	Anti-PD-1 + hexa LPS	Anti-PD-1 + penta LPS	Isotype	Anti-PD-1	Anti-PD-1 + hexa LPS	Anti-PD-1 + penta LPS	Isotype	Anti-PD-1	Anti-PD-1 + hexa LPS	Anti-PD-1 + penta LPS	Isotype	Anti-PD-1	Anti-PD-1 + hexa LPS	Anti-PD-1 + penta LPS	Isotype	Anti-PD-1	Anti-PD-1 + hexa LPS	Anti-PD-1 + penta LPS
5248.9	14702.9	11372.3	12468.1	10497.8	22936.5	16847.8	16070	2084.25	2764.14	2244.97	3601.9	26244.5	33522.6	84239	99744.9	372470	515376	736509	186893	132702	256296	489573	43645.4	13094.8	33148.2	16253	10339.5
1504.97	15301.5	31598.7	3176.31	2708.95	16151.5	39914.1	3811.57	757.001	3740.36	2423.95	1905.78	3461.44	51855	112258	10291.2	293322	345094	1.05576e+06	190220	190569	299699	580181	75492.7	68510.4	31433	34342	7796.1
3792.53	4189.49	21214.9	330.214	5542.93	8043.82	40235.2	409.465	505.671	2178.54	9144.37	171.711	6612.61	45246.5	186545	1585.03	157902	419116	970616	13327.9	63858.9	326910	494211	3536.75	7882.04	17509.7	49032.1	1942.24
1821.05	6380.82	4942.38	3647.25	5665.5	12078	11257.6	5182.94	910.526	4557.73	1392.1	512.535	6474.85	50135.1	49423.8	15356.9	476155	559613		294692	521274	426759		151571	21799.7	35395.5		25476.3
0	2875.18	1807.97	1735.4	3449.46	9952.54	5423.92	1735.4	556.842	0	1083.14	1735.4	4435.02	14744.5	8711.14	20977.3	137792	719008	525784	264611	76392.2	543554	245417	72134.6	8072.13	65094.7	25098.5	5344.73
798.85	1775.25	5725.54	0	9683.03	9073.51	12111.7	427.288	798.85	0	3413.3	854.577	4149.87	5523.01	24223.4	4272.89	30261.7		152446	64278.8	15603.7		138587	55412.8	0		9932.05	7757.79
2666.09	2044.8	1089.86	639.898	10179.6	7631.54	1632.36	1861.52	0	0	0	526.461	19389.7	3591.31	19705.1	10471	148986	98180	71590.6	77156.9	122168	73635	37679.2	56214.3	8939.14	15033.8	6782.26	62827.8
1591.08	1483.88		529.868	8993.07	6413.2		2138.48	830.129	495.364		1059.74	12451.9	11941.8		3207.72	77521.9	53623.6	6892.17	63790.7	60669.3	65281	3648.8	31895.3	101116	1228.68	1013.55	23389.9
0	3781.22		2023.72	0	10803.5		5059.29		1296.42		562.846		35651.5		18972.3	130838	122103	106200	196885	106852	127918	70415.1	152900	2180.64	34886.7	6233.47	43984.9
3413.66	12883		0	12516.8	25152.6		3672.57				518.75				2072.71	74764.2	193806	160020	87273.4	24154.6	92457.8	59615.3	43636.7	120773	126240	1612.75	59713.4
	12496.1				26307.7
Dunnett's T3 multiple comparisons test		Summary	Adjusted P Value	Dunnett's T3 multiple comparisons test		Summary	Adjusted P Value													Dunnett's T3 multiple comparisons test		Summary	Adjusted P Value
Anti-PD-1 vs. Isotype		*	0.0429	Anti-PD-1 vs. Isotype		*	0.0395
				Anti-PD-1 vs. Anti-PD-1 + penta LPS		**	0.0045													Anti-PD-1 vs. Anti-PD-1 + penta LPS		*	0.0403

## Sheet: ED8b
	IFNg+CD4+ %				TNF+CD4+ %				Ki67+CD4+ %				Ki67+CD8+ %				DCs %				M1 %				M2 %
	Isotype	Anti-PD-1	Anti-PD-1 + hexa LPS	Anti-PD-1 + penta LPS	Isotype	Anti-PD-1	Anti-PD-1 + hexa LPS	Anti-PD-1 + penta LPS	Isotype	Anti-PD-1	Anti-PD-1 + hexa LPS	Anti-PD-1 + penta LPS	Isotype	Anti-PD-1	Anti-PD-1 + hexa LPS	Anti-PD-1 + penta LPS	Isotype	Anti-PD-1	Anti-PD-1 + hexa LPS	Anti-PD-1 + penta LPS	Isotype	Anti-PD-1	Anti-PD-1 + hexa LPS	Anti-PD-1 + penta LPS	Isotype	Anti-PD-1	Anti-PD-1 + hexa LPS	Anti-PD-1 + penta LPS
SPLEEN	6.77	9.01	6.58	10.1	40.9	34.6	29	31	2.14	4.78	2.48	4.28	1.5	2.27	1.46	2.89	8.04	12.2	11	12.2	0.00202872	0.00864858	0.00807208	0.0117216	0.041216	0	0.000269	0.007286
	5.13	9.92	10.4	14.3	42.9	36.2	27.7	46.4	1.73	4.12	2.48	5.32	1.92	2.18	1.11	2.59	11.8	9.45	10.9	6.55	0.0132608	0.0068617	0.00865421	0.00716862	0.000414	0.000549	0.001492	0.024492
	8.7	9.19	8.38	8.3	43.8	32.1	26.9	30.6	3.1	2.76	3.82	4.63	1.74	2.15	1.36	2.65	13.9	10	6.48	12.6	0.0123914	0.0156414	0.0089996	0.0165361	0.005565	0.000639	0.015915	0
	5.14	10.3	9.54	7.86	36.6	37.5	31.7	30.1	2.55	3.52	2.76	3.95	1.9	2.04	1.72	2.48	12.7	16.5	10.8	11.2	0.0177262	0.0103156	0.0069	0.00829696	0	0	0	0.003456
	5.76	13	9.61	9.36	47	29.6	31.1	31.4	1.6	6.62	4.05	3.21	0.78	2.82	2.42	2.45	12.3	17.3	10.7	7.98	0.0138501	0.0086715	0.00640563	0.012006	0	0.000361	0.004481	0.01566
	5.34	10.9	7.94	10.8	22.7	17.6	22	23.4	2.01	6.3	3.51	7.37	3.6	5.45	4.91	6.19	14.6	12.5	9.68	14.7	0.4	1.44	0.81	0.57	0.033	0.48	0.29	0.38
	6.16	6.69	6.11	9.05	22	16.1	19.9	20.1	2.08	2.94	5.2	9.55	2.24	4.65	7.16	6.51	13.3	5.69	11.3	10.9	0.89	0.61	0.84	0.51	0.17	0.2	0.19	0.25
	4.18	6.85	7.46	6.09	13.7	17.1	27.6	16.8	2.37	2.06	10.4	6.81	2.4	2.64	12.2	8.16	6	8.55	12.9	12	2.09	0.3	2.92	0.64	0.045	0	0.58	0.86
	7.44	10.1	7.37	7.38	22.8	22	22.4	17.4	1.99	2.48	9.34	4.79	2.79	3.72	7.28	4.2	7.37	13.9	6.2	8.83	0.65	1.14	1.82	0.76	0.12	0.045	0.18	0.1
	6.22	8.91	12.2	8.42	19.7	21.5	26	16.8	2.19	5.04	6.78	5.18	2.76	4.19	5.8	4.12	13.9	11.4	12.4	9.64	0.33	0.88	0.87	1.13	0.37	0.08	0.087	1.38
	Dunnett's T3 multiple comparisons test		Summary	Adjusted P Value					Dunnett's T3 multiple comparisons test		Summary	Adjusted P Value
	Anti-PD-1 vs. Isotype		***	0.0007					Anti-PD-1 vs. Isotype		*	0.0134
Tumor dLN	0.76	3.12	2.2	6.82	22.7	24	21.7	25	0.61	1.54	1.38	4.55	0.98	1.04	1.11	2.5	5.33	11.5	11.3	21.4	0.00368	0.0085085	0.010005	0	0	0	0	0
	0.36	3.59	3.36	2.71	4.4	29.4	18.2	21.1	0.53	1.78	2.36	3.51	0.92	1.67	1.45	1.6	4.24	24.3	15.1	22.9	0.13	0.17	0.00835	1.71	0	0	0	0
	0.17	0.87	3.13	1.43	2.95	6.68	17.4	10.1	0.54	0.73	1.64	0.68	0.66	0.95	1.54	0.86	8.18	11.5	18.5	5.71	0.88	0.16	1.74	0.62	0	0	0	0
	0.49	1.43	1.42	1.09	9.03	17	13	12.5	0.55	1.06	1.35	0.78	0.92	1.57	1.09	0.96	4.58	6.96	3.98	4.06	0.06	0.27	0.13	0.32	0	0	0	0
	0.27	1.02	2.63	1.92	6.22	10.8	19.1	16.4	0.32	0.63	1.25	1.11	0.65	0.95	1.73	0.99	8.82	8.66	8.25	13.5	0.55	0.55	0.11	0.46	0	0	0	0
	0.8	0.69	1.22	1.63	17.9	5.41	7.31	19	0.51	1.06	1.72	0.79	1	0.88	1.25	0.83	24.1	2.39	1.63	9.13	0.14	0.16	0	0.2	0	0	0	0
			1.71				19.7				1.15				1.93				2.9				0.067				0
Mesenteric LN	1.67	1.84	6.98*	0*	38.2	41.4	37.2*	40*	1.3	1.01	0*	0*	1.59	1.32	0*	0*	24.5	47.4	22.2*	0*	0.00261122	0.0095392	0*	0*	0	0	0*	0*
	0*	0*	2.95	0*	21.7*	39.1*	27.4	33.3*	0*	0*	1.31	0*	8.33*	0*	1.27	0*	14.8*	37.5*	35.3	0*	0*	0*	0.021574	0*	0*	0*	0	0*
	0*	0*	1.3	1.91	25*	0*	10.4	39.1	0*	0*	1.01	1.14	0*	0*	1.45	1.02	25*	50*	25.5	36.2	0.25*	0*	0	0.0210724	0*	0*	0	0
	0*	0	2.08	1.27	0*	11.8	36.1	32.1	12.5*	0	1.51	1.14	0*	0	1.08	1.38	31.6	24.6	36.1	28.9	0.0085	0.0526	0.0209728	0.0092352	0	0	0	0
	0*	2.56	0*	0*	0*	8.97	37.5*	20*	0*	6.41	0*	0*	0*	5.71	11.1*	5.56*	0*	33.3	8.33*	16.7*	0*	0.0246753	0*	0*	0*	0	0*	0*
	1.06	0.97	1.24	0*	61.8	37.5	22.5	7.14*	1.88	1.59	1.53	4.08*	3.2	1.79	1.34	3.7*	15.2	35.3	44	6.02*	0.23	0.47	1.03	0*	0	0	0	0*
	0.96	1.02	0.9	1.62	32.3	40.4	30.9	51.5	2.8	0.98	0.9	1.51	1.89	1.21	0.84	2.29	32.4	35.3	37.4	35.8	1.29	0.63	0.55	0.43	0	0	0	0
	0.6	1.09	0.99	0.95	58.4	51.7	38.9	42.9	1.34	1.27	1.14	1.27	1.87	1.55	1.04	1.15	30.6	41.6	28.7	42.7	0.45	0.94	1.02	0.58	0.05	0	0	0
	0.94	1.31	1.89	1.31	49.9	49.9	34.7	40.4	1.58	1.41	1.56	1.22	1.37	1.6	1.37	1.07	46.2	40.3	31.7	36.2	0.21	0.23	1.35	0.33	0	0	0	0
	0.58	1.41	1.2	1.12	58.3	24.8	42.8	46.4	1.94	7.55	0.96	1.22	2.3	3.79	0.94	1.14	41.4	19.7	37	32.9	0.92	3.28	0.29	0.33	0	0	0	0

## Sheet: ED8c
	IFNg+CD8+ %				TNF+CD8+ %
	Isotype	Anti-PD-1	Anti-PD-1 + hexa LPS	Anti-PD-1 + penta LPS	Isotype	Anti-PD-1	Anti-PD-1 + hexa LPS	Anti-PD-1 + penta LPS
SPLEEN	9.59	13.2	12.1	13.5	20.5	30.2	20.5	28.1
	9.62	14.5	13.9	14.6	30.6	22.7	18.6	23.9
	9.94	13.4	11	11.6	21.2	20.7	22.4	23.1
	8.37	12	12.2	11.5	20.5	27.8	18.8	20.7
	11.3	19.4	13.3	13.7	29.3	27.8	19.3	21.3
	5.54	14.2	11.3	12.4	6.35	13.6	15.4	19.9
	8.66	11.3	15.8	16	8.66	12.3	22.6	21.3
	5.95	13.4	12.2	9.91	7.7	11.4	13.3	15.7
	8.57	13	13.9	11.4	11.1	13.7	21.2	15.9
	7.56	11.5	14	9.47	10.1	12.4	17.2	13.8
	Dunnett's T3 multiple comparisons test		Summary	Adjusted P Value
	Anti-PD-1 vs. Isotype		***	0.0001
Tumor dLN	0*	0*	7.38	0*	0*	50*	21.8	0*
	0*	7.66	8.35	20*	0*	21.6	21	20
	0*	0*	0*	0*	44.4*	40*	0*	0*
	6.93	0*	0*	7.5	23.9	0*	0*	40*
	40*	0*	0*	0*	60*	0*	0*	0*
	1.17	12.6	6.47	13.1	2.89	20.8	12	19.9
	1.32	3.08	4.1	5.83	2.52	2.74	9.29	6.02
	2.68	7.33	8.81	4.72	4.64	13.3	16.1	10.2
	1.39	5.57	4.49	6.63	3.28	7.76	6.79	12.1
	4.45	2.57	9.91	5.92	12.4	3.86	16.4	14.5
Mesenteric LN	7.95	9.97	21.1*	0*	45.5	54.7	42.1*	100*
	16.7*	0*	8.81	0*	8.33*	33.3*	35.7	0*
	0*	0*	6.25	8.26	100*	50*	21.9	43.4
	0*	12.5	9.83	5.38	0*	25	48.1	41.3
	0*	8.57	0*	0*	0*	20	44.4*	27.8*
	5.99	9.55	6.89	0*	44.9	23.9	15.5	14.8*
	7.53	7.37	4.27	11	19.2	34.6	22.2	31.4
	6.46	7.64	5.72	5.79	39.4	39.3	30.3	30.1
	6.28	8.55	9.31	5.62	32.4	38.8	21.3	25.5
	1.85	7.32	8.36	6.4	36	21.8	30.3	33.5

## Sheet: ED8d
		Isotype Ctrl						anti-PD-1								Hexa LPS (no a-PD-1)										Penta LPS (no a-PD-1)
Day	0	0	0	0	0	0	0	0	0	0	0	0	0	0	0	0*	0	0	0	0	0	0	0	0	0	0	0	0	0	0	0	0*
	7	96.62	19.58	72	3.06	57.81	94.96	37.62	121.44	12.6	46.73	0	35.9	60.61	56.61	46.8*	59.43	49.14	54.91	62.37	55.1	50.49	88.04	78.75	62.12	71.35	79.38	97.02	45.38	52.73	38.85	83.9*
	10	473.89	39.69	33.32	44.64	35.28	91.37	182.91	123.55	45.6	44.1	9.45	22.88	26.49	131.1	239.12*	58.61	161	118.44	108.75	118.44	127.8	84.6	75.07	100.67	116	160.16	160.06	83.64	107.23	80.64	147.85*
	14	697	166.9	104.48	130.15	64.58	196.65	332.75	130.34	96.04	119.72	43.99	56.58	0	120.54	1127.78*	181.76	265.61	218.16	204.16	170.98	406.63	166.53	69	153	119.95	148.69	424.51	191.62	145.15	175.74	519.79*
	17	1480.07	271.04	161.57	196	165.24	588.09	797.54	398.68	145.06	155.52	143.64	222.75	0	150.55		396	443.66	347.39	414.71	444.3	740.39	481.14	83.33	435	261.74	297.28	664.24	390.62	306.99	267.34
	20	1776.7	506.88	391.47	453.44	361.76	774.4	1146.21	944.3	274.1	351.75	337.22	318.37	0	0		651.24	845.21	578.5	711.9	932.98	969.09	1150.85	144.77	642.05	509.18	559.74	1060.38	557.14	485.07	625.6
		*ulcerated tumor - culled early and not included in means or graph
